# Supplementary material for: Chronic exposure to synthetic food colorant Allura Red AC promotes susceptibility to experimental colitis via intestinal serotonin in mice
Source: Nat Commun. 2022 Dec 20;13:7617. doi: 10.1038/s41467-022-35309-y (PMC9768151; doi:10.1038/s41467-022-35309-y)
Supplement: Supplementary file 3 — Source Data [file 41467_2022_35309_MOESM3_ESM.xlsx]

## Sheet: Fig 1
Fig. 1b
	Chow					AR						DSS						DSS+AR
Day 0	100	100	100	100		100	100	100	100	100		100	100	100	100	100		100	100	100	100	100	100	100	100
Day 1	100.058	100.187	100.523	100.499		100.025	100.108	99.921	99.9728	99.8394		100.206	100.756	99.8661	100.131	100.32		100.382	100.199	99.8095	99.9172	99.9129	99.6918	99.6607	99.7375
Day 2	100.465	100.454	100.784	101.523		100.294	100.269	99.1568	100.326	99.7859		99.9412	101.603	99.4912	100.026	100.699		99.9118	100.397	99.4601	98.6751	98.4321	98.4331	98.7353	99.5042
Day 3	100.232	100.909	101.046	102.022		100.319	100.161	98.7352	100.597	99.4916		99.7647	102.238	99.2233	100.026	100.99		99.8236	100.894	98.8885	98.1507	98.0836	98.0991	97.1623	99.0085
Day 4	100.407	101.496	100.436	101.579		100.049	100	98.9987	100.679	99.9732		98.7059	101.694	99.7054	101.414	100.349		100.588	99.8014	99.3966	100.055	99.5354	97.8423	99.3214	99.7375
Day 5	100.465	101.603	99.971	103.185		101.324	99.7044	99.8683	100.434	98.9564		99.4118	99.9698	98.6877	101.047	99.039		96.943	97.8484	98.6345	98.8131	98.8966	97.6625	98.6428	97.6086
Day 6	101.394	102.378	100.32	103.019		101.251	99.0057	100.87	101.276	98.9871		97.4706	98.1246	98.3396	99.6859	98.3692		93.0335	91.8239	99.5237	99.0615	97.0383	98.4845	97.5941	96.2671
Day 7	102.034	102.859	100.813	103.268		101.618	98.8444	100.87	100.489	98.5644		96.7353	97.1264	97.6968	99.2408	97.2918		91.7989	90.1688	99.8095	98.5647	96.1382	98.1248	96.2677	95.7422
Fig. 1c
	Chow				AR				DSS				DSS+AR
	mean	sem	n		mean	sem	n		mean	sem	n		mean	sem	n
Day 0	0	0	4		0	0	5		0	0	5		0	0	8
Day 1	0	0	4		0.8	0.34	5		0.2	0.2	5		0.75	0.16	8
Day 2	0	0	4		0.7	0.34	5		0.7	0.25	5		1.4375	0.15	8
Day 3	0	0	4		0.9	0.37	5		2	0.39	5		2.75	0.13	8
Day 4	0	0	4		0.5	0.32	5		2.3	0.12	5		3.6875	0.25	8
Day 5	0.25	0.25	4		0.9	0.46	5		3.5	0.32	5		4.8125	0.3	8
Day 6	0	0	4		0.5	0.27	5		3.9	0.1	5		5.25	0.51	8
Day 7	0	0	4		0.4	0.4	5		4.6	0.2	5		5.875	0.4	8
Fig. 1d					Fig. 1f					Fig. 1g
Chow	AR	DSS	DSS+AR		Chow	AR	DSS	DSS+AR		Chow	AR	DSS	DSS+AR
0	1	3.5	6.5		8.8	8.1	7.8	6.8		201.86	211.88	253.05	314.08
0	1.5	2.5	5.5		8.9	8.2	7.5	7.1		212.24	207.35	279.45	303.21
0.5	0	2.5	3.5		9.4	8.8	7.2	6.1		209.16	198.86	251.09	298.13
0	0.5	3.5	3		9	9.1	6.9	6.8		189.38	187.65	246.04	326.11
	0.5	2.5	3.5			7.7	7.6	6.4			189.18	267.71	310.04
			4					7					320.97
			5					6.9					316.72
			4.5					6.2					300.11
Fig. 1h					Fig. 1j					Fig. 1k
Chow	AR	DSS	DSS+AR		Chow	AR	DSS	DSS+AR		Chow	AR	DSS	DSS+AR
19.787	27.8915	337.623	547.039		1	0.5	5	7.5		0.337126	0.505689	4.38264	7.41677
31.8515	44.9765	452.782	567.408		1	1.5	4.5	4		0.674252	1.3485	4.88833	6.06827
57.378	18.2	415.372	517.484		0.5	1	5	5		1.01138	1.01138	5.05689	5.73114
23.9765	43.9545	365.98	489.926		0.5	0.5	5.5	4.5		0.674252	0.337126	6.40539	7.7539
	61.5635	443.196	400.195			2	4	5.5			0.674252	6.06827	8.09102
			515.088					6.5					6.40539
			468.625					6					7.07965
			489.393					8.5					6.06827
Fig. 1l
IL-1b	Chow	AR	DSS	DSS+AR		IL-6	Chow	AR	DSS	DSS+AR		TNF-a	Chow	AR	DSS	DSS+AR
	7.64505	1.53803	78.6231	490.515			7.23054	1.17053	18.2689	84.484			0.29816	0.346128	2.60817	9.30785
	2.90528	3.30008	82.0876	317.296			0.15899	11.7805	25.966	64.381			0.381727	0.47615	4.49822	6.46178
	1.62381	5.4064	141.74	197.711			0.782904	7.36493	16.0337	48.2302			0.14321	0.109281	3.98602	4.94717
	2.22045	2.59051	64.1824	169.732			4.53254	2.67432	57.0721	19.2953			0.27162	0.42877	6.58307	6.77867
		1.32452	56.7054	102.022				8.45418	24.4555	53.5821					4.17553	4.51018
				142.704						34.4687						5.49334
				282.592						87.0764						6.46066
				208.393						108.392						8.62107
Fig. 1m
Tjp1	Chow	AR	DSS	DSS+AR		Ocln	Vehicle	AR	DSS	DSS+AR		Muc2	Chow	AR	DSS	DSS+AR
	0.91758	1.3101	0.18749	1.2814			1.19762	1.091	0.75006	0.707			1.53145	0.41152	0.22984	0.57461
	1.7584	0.88464	0.41189	0.19715			1.7084	1.23677	0.9969	1.19395			0.74281	0.458271	0.17389	0.07614
	2.11277	1.77318	0.32975	0.82455			1.51277	1.42618	0.71875	1.28685			1.063	0.55213	0.45815	0.28769
	1.28626	1.5329	0.74178	0.90061			1.18626	0.7361	0.24178	0.8988			0.80951	0.7361	0.1893	0.35337
		1.2461	1.1017	0.34167				1.1746	1.20416	0.60447				0.39845	0.08474	0.0976
				0.18424						1.04517						0.17552
				0.81652						0.81652						0.08114
				0.201847						0.201847						0.01847
Fig. 1n
Chow	AR	DSS	DSS+AR
0.669989	1.8063	1.58984	6.52655
0.253143	1.46732	2.40382	3.62447
0.6901	3.23995	3.8068	3.23349
0.135534	2.69798	3.5214	6.28019
	2.48231	3.69858	4.26267
			4.81894
			5.32078
			4.19194

## Sheet: Fig 2
Fig. 2b
	Rag1-/-				Rag1-/- + AR				CD45RBhi					CD45RBhi + AR
Day 0	100	100	100		100	100	100		100	100	100	100		100	100	100	100	100
Day 7	103.316	103.973	105.635		100.364	101.13	101.156		101.364	101.162	100.657	101.031		101.466	101.63	101.521	101.954	100.852
Day 14	105.782	109.441	107.35		110.364	109.996	105.981		109.956	115.484	104.639	109.533		112.622	103.804	108.713	108.524	105.815
Day 21	106.377	113.69	113.883		114.636	115.08	108.692		113.717	117.476	104.793	112.256		116.857	110.637	113.194	112.017	107.704
Day 28	108.333	114.674	114.945		115.864	113.385	111.762		115.266	118.971	103.286	113.287		114.984	108.929	106.782	109.439	107.148
Day 35	111.905	116.719	117.354		118.364	114.515	108.612		112.979	108.178	98.0286	107.803		109.406	94.8758	93.7115	106.071	101.556
Fig. 2c
	Rag1-/-			Rag1-/-+AR			CD45RBhi			CD45RBhi+AR
	mean	sem	n	mean	sem	n	mean	sem	n	mean	sem	n
day 0	0	0	3	0	0	3	0	0	4	0	0	5
day 7	0	0	3	0	0	3	0	0	4	0	0	5
day 14	0	0	3	0.166667	0.166667	3	0	0	4	0	0	5
day 21	0	0	3	0	0	3	0	0	4	0	0	5
day 28	0	0	3	0	0	3	0	0	4	1	0.158114	5
day 35	0	0	3	0.166667	0.166667	3	0.5	0.204124	4	3	0.632455	5
Fig. 2d					Fig. 2f
Rag1-/-	Rag1-/-+AR	CD45RBhi	CD45RBhi+AR		Rag1-/-	Rag1-/-+AR	CD45RBhi	CD45RBhi+AR
0	0	1.5	2		8.7	8.4	7.4	6.8
0	0	1.5	2.5		8	8.2	7.8	7
0	0	1	3		8.2	8	7.2	7.2
		1	3				7.5	6.7
			1.5					7
Fig. 2g					Fig. 2i
Rag1-/-	Rag1-/-+AR	CD45RBhi	CD45RBhi+AR		Rag1-/-	Rag1-/-+AR	CD45RBhi	CD45RBhi+AR
39.517	15.958	39.902	196.152		0	0	1.5	2
33.192	61.2475	86.0395	514.468		0	0	1	2.5
3.916	40.581	66.81	253.922		0	0	1	3
		65.958	160.55			0	2.5	4
			288.471					2.5
Fig. 2j
IL-1B	Rag1-/-	Rag1-/-+AR	CD45RBhi	CD45RBhi+AR		IL-6	Rag1-/-	Rag1-/-+AR	CD45RBhi	CD45RBhi+AR
	7.5227	15.1142	61.6514	235.78			0.95938	1.33653	7.97645	18.5268
	3.96824	7.82061	80.1408	372.629			1.5165	3.65877	15.0688	22.8414
	3.89082	9.45777	101.269	150.079			1.7852	0.84564	12.2769	14.4437
			36.8715	178.492					9.69311	16.6547
				117.239						14.5324
TNFa	Rag1-/-	Rag1-/-+AR	CD45RBhi	CD45RBhi+AR		IFNg	Rag1-/-	Rag1-/-+AR	CD45RBhi	CD45RBhi+AR
	0.233982	3.17524	4.84475	11.9324			0.883493	3.23976	11.0633	11.7461
	1.12312	1.07855	3.63986	12.5547			1.27338	0.559331	14.9638	25.9509
	0.7522	1.74209	3.50412	7.63731			1.86137	0.937087	10.6899	25.0606
			5.68356	6.02765					8.8298	19.5901
				9.01633						16.3344

## Sheet: Fig 3
Fig. 3b			Fig. 3c			Fig. 3e			Fig. 3f
Chow	AR		Chow	AR		Chow	AR		Chow	AR
57.0203	190.606		0	1		1	3.5		0.505689	1.68563
65.0728	139.267		0	0.5		1.5	2.75		0.337126	1.3485
77.728	128.709		0.5	1		1.75	4.5		0.674252	1.3485
33.9287	80.2091		0	1		1.5	4		0.505689	1.3485
	220.052			0.5			4.5			0.674252
Fig. 3h			Fig. 3i			Fig. 3j
Chow	AR		Chow	AR		IL-1b	Chow	AR		IL-6	Chow	AR		TNF-a	Chow	AR
12.5	16.75		1.05053	1.35195			1.65284	4.34105			4.04216	28.8058			0.531055	3.45638
14	15		1.25007	0.958832			2.36194	10.4505			3.56238	17.9583			2.15688	4.10811
12.5	20.75		0.436812	1.96663			1.98277	9.48057			5.74428	12.9174			1.66617	1.86787
10	18		0.956862	1.63357			4.72665	11.5825			4.96306	7.83666			0.504749	1.47902
	20			1.64962				17.2472				13.5473				4.63516
Fig. 3k
Pparg	Chow	AR		Defb3	Chow	AR		Il22	Chow	AR		Reg3g	Chow	AR
	0.81892	0.02881			0.6338	0.3184			2.52534	0.47828			0.29902	0.00926
	1.40301	0.99759			0.978	0.26128			1.83049	0.60029			0.55373	0.13101
	1.77184	0.09338			1.14482	0.6845			1.28494	0.09139			0.73719	0.00799
	0.55292	0.55312			0.861215	0.57516			2.14386	0.47553			0.46612	0.18666
		0.18721				0.27912				0.15534				0.05932

## Sheet: Fig 4
Fig. 4a			Fig. 4c			Fig. 4e					Fig. 4f
Chow	AR		Chow	AR		Untreated	AR	TNFa	TNFa+AR		Untreated	AR	TNFa	TNFa+AR
1.08127	1.62014		1	1.41587		11.6	20.1	24.5	37.2		1.12068	1.06522	1.62863	2.3316
0.81312	0.912312		1	2.03552		13.1	13.5	17.2	26.8		0.81312	1.13621	1.36942	2.08542
0.984305	1.2924		1	2.36026		10.8	11.6	11.3	21		0.984305	1.11097	1.61812	1.98461
0.640613	1.4546					8.7	12.2	19.4	31.3		1.08121	0.813156	1.43008	1.5614
	1.67921
Fig. 4h			Fig. 4i			Fig. 4k			Fig. 4l
Chow	AR		Chow	AR		Chow	AR		Chow	AR
1	0.328337		0.31687	0.08649		162	91		0.60979	0.00411
1	0.496086		1.00567	0.22489		178	50		1.02883	0.1252
1	0.375283		1.55086	0.32044		188	124		2.08462	0.2468
			0.51619	0.09869		170	76		0.72664	0.01268
				0.23841			68			0.07586
Uncropped blots 4b												Uncropped blots 4g

## Sheet: Fig 5
Fig. 5b
	Chow					AR					DSS					DSS+AR
Day 0	100	100	100	100		100	100	100	100		100	100	100	100		100	100	100	100	100
Day 1	99.9313	99.5278	99.9653	100		98.7898	99.5583	99.6247	99.2655		99.8936	99.6843	100	100.067		100	98.7998	99.8309	100.653	99.4092
Day 2	99.4162	98.9829	98.7504	99.3158		98.5669	100.265	97.0554	98.4174		98.3333	99.2985	99.6675	100.638		99.8087	96.7092	99.7041	99.6737	98.4638
Day 3	98.7981	97.3847	98.924	101.206		98.5032	100.707	97.4596	99.0121		96.5603	99.088	99.7784	100.638		99.5409	96.2447	99.5773	100.653	98.1684
Day 4	100.721	98.8739	99.6529	99.8131		103.694	103.298	100.52	98.6273		97.2695	99.4388	100.369	99.698		97.8577	95.0445	100.465	100.196	100.414
Day 5	98.8324	100.472	102.048	98.7215		101.975	102.797	100.751	99.4708		96.4539	98.4216	100.739	99.8322		97.3604	92.3732	97.6754	100.13	99.8818
Day 6	99.1758	98.765	99.8264	99.0165		100.255	101.796	99.567	100.642		93.6879	97.9305	99.372	96.5772		94.5295	91.3666	97.3795	99.8695	97.9321
Day 7	99.3819	100.073	100.59	98.4877		99.7452	101.06	98.9319	100.037		92.6596	98.4567	98.707	95.7718		93.6113	89.9729	96.9146	99.8695	97.9321
Fig. 5c
	Chow			AR					DSS				DSS+AR
	mean	sem	n		mean	sem	n		mean	sem	n		mean	sem	n
Day 0	0	0	4		0	0	4		0	0	4		0	0	5
Day 1	1	0	4		1	0	4		0.5	0.28868	4		0.6	0.24495	5
Day 2	1	0	4		0.666667	0.33333	4		1.375	0.31458	4		1.2	0.12247	5
Day 3	1	0	4		0.666667	0.33333	4		2.125	0.51539	4		2.2	0.25495	5
Day 4	0.666667	0.33333	4		0	0	4		2.5	0.35355	4		2.4	0.24495	5
Day 5	0.5	0.28868	4		0.333333	0.33333	4		3.125	0.42696	4		3.8	0.4062	5
Day 6	1	0	4		1	0.57735	4		4.375	0.23936	4		4.8	0.2	5
Day 7	0.333333	0.33333	4		1	0.5	4		5	0.40825	4		5.3	0.33912	5
Fig. 5d					Fig. 5f					Fig. 5g
Chow	AR	DSS	DSS+AR		Chow	AR	DSS	DSS+AR		Chow	AR	DSS	DSS+AR
0	0	3.5	4		9.4	9.2	7.3	7.4		200.54	218.63	223.32	218.01
0	0	2.5	4		9.1	8.9	7.6	7.9		218.39	207.13	217.09	227.28
0	0	5.5	6		9	8.6	7.5	7.8		209.17	208.69	207.98	207.89
0	0	5.5	4		8.9	9	7.8	7.6		211.81	219.67	227.81	211.9
			4.5					7.4					243.51
Fig. 5i					Fig. 5j
Chow	AR	DSS	DSS+AR		Chow	AR	DSS	DSS+AR
1	1.5	5	4.5		0.674252	0.674252	1.85419	2.02276
0	0.5	7.5	6.5		0.674252	1.01138	3.03413	2.19132
1	0.5	5	5		1.01138	0.674252	2.69701	2.02276
0	0	5.5	4		0.337126	1.3485	1.68563	2.69701
			8					1.68563
Fig. 5k
IL-1b	Chow	AR	DSS	DSS+AR		IL-6	Chow	AR	DSS	DSS+AR		TNF-a	Chow	AR	DSS	DSS+AR
	10.0538	4.21506	41.1516	76.9764			9.283	7.25465	66.3059	93.4967			0.149934	0.010208	1.17484	2.788
	4.47303	2.12792	70.2134	46.0386			9.75311	5.88504	85.8337	70.2973			0.060178	0.1164	2.60733	3.18675
	6.18997	4.97011	32.7036	42.2644			8.5844	6.41886	32.5694	47.2371			0.12149	0.038718	1.60363	2.136
	6.80151	9.60184	54.6911	49.7875			5.94943	2.10892	47.69	73.3509			0.28165	0.114712	0.881368	0.69677
				54.9194						66.9119						1.11049

## Sheet: Fig 6
Fig. 6b
p_Firmicutes		p_Bacteroidetes		p_Proteobacteria		p_Deferribacteres		p_Actinobacteria		p_Tenericutes		p_Verrucomicrobia		p_Cyanobacteria
Chow	AR	Chow	AR	Chow	AR	Chow	AR	Chow	AR	Chow	AR	Chow	AR	Chow	AR
0.777903	0.852419	0.221161	0.13763	0	0.005437	0	0.001555	0.000804	0.00143	0.000132	0.000264	0	0.000424	0	0
0.738863	0.869482	0.256923	0.106606	0	0.018686	0	0.002116	0	0	0.004213	0.001807	0	0.001239	0	0
0.87752	0.824489	0.121475	0.138917	0	0.025643	0	0.003188	0.000573	0.002315	0.000432	0.000819	0	0.001531	0	0.002707
0.759881	0.792466	0.238748	0.179329	0	0.024539	0	0.00221	0.001067	0.000635	0.000305	0.000199	0	0.000543	0	0
	0.842351		0.145109		0.007988		0.001172		0.002929		0.000293		0		0
Fig. 6c
g_Turicibacter		g_Desulfovibrio		g_Roseburia		g_Lactobacillus		g_Muribaculum		g_Mucispirillum		g_Parabacteroides
Chow	AR	Chow	AR	Chow	AR	Chow	AR	Chow	AR	Chow	AR	Chow	AR
0.001068	0.021172	0	0.005437	0.033501	0.017297	0.006923	0.008881	0.001308	0.005826	0	0.001555	0.020902	0.004784
0.005727	0.0287	0	0.018686	0.030612	0.011924	0.017424	0.004723	0	0.014647	0	0.002116	0.015822	0.000968
0.003494	0.045783	0	0.025643	0.037547	0.010685	0.024716	0.008548	0.000982	0.006001	0	0.003188	0.004663	0.002422
0.001418	0.036504	0	0.024539	0.010056	0.019205	0.017768	0.002118	0.003106	0.00409	0	0.00221	0.015776	0.009649
	0.01294		0.007988		0.011183		0.001917		0.009026		0.001172		0.004659
Fig. 6d
	Chow --> GF							AR--> GF
Day 0	100	100	100	100	100	100		100	100	100	100	100	100	100	100	100
Day 7	102.352	90.2461	92.1395	101.187	107.117	98.4291		123.792	93.75	95.9382	101.743	105.969	98.0392	115.349	95.4985	96.8013
Day 14	100.718	103.173	101.363	108.127	96.4339	101.68		80.6306	106.517	105.246	94.1938	100.058	100.41	98.641	100.234	102.974
Day 21	104.563	101.586	102.39	96.7042	98.9879	102.024		101.443	102.008	100.962	102.971	104.991	104.392	103.215	102.526	99.4785
Day 28	82.2727	82.5449	87.8891	83.8736	89.2647	91.0931		91.2804	89.3773	93.9801	85.702	88.2808	88.7476	92.436	87.3768	89.6774
Fig. 6e
	Chow --> GF				AR--> GF
	mean	sem	n		mean	sem	n
Day 0	0	0	6		0	0	9
Day 1	2.25	0.46	6		1.88889	0.31	9
Day 2	2	0.52	6		1.94444	0.33	9
Day 3	2.66667	0.31	6		2.38889	0.16	9
Day 4	3.41667	0.4	6		3.83333	0.17	9
Day 5	4.75	0.56	6		5.16667	0.42	9
Day 6	5.75	0.52	6		7.75	0.32	9
Day 7	7.08333	0.33	6		8.72222	0.26	9
Fig. 6g			Fig. 6h			Fig. 6j			Fig. 6k
Chow --> GF	AR--> GF		Chow --> GF	AR--> GF		Chow --> GF	AR--> GF		Chow --> GF	AR--> GF
3	5.5		7.2	5.7		3.5	5.5		3.102	8
3.5	5.5		7	4.6		4.5	6		3.439	4.108
4	4.5		6.6	6.5		4	6.5		3.944	5.158
5.5	6		7.2	5.8		5	7		4.3271	9.44
4	5		7.7	6.8		4.5	4.5		5.02	3.306
5	4.5		7.1	5.7		4.5	5		1.95	4.012
	6.5			5.2			6.5			5.979
	6.5			6			4			4.787
	6.5			6.4			7.5			8.344
Fig. 6l			Fig. 6m
Chow --> GF	AR--> GF		IL-1b	Chow --> GF	AR--> GF		IL-6	Chow --> GF	AR--> GF		TNF-a	Chow --> GF	AR--> GF
33.5583	64.8302			46.2311	163.415			59.1403	61.1254			7.83679	17.8615
37.7819	46.6119			75.5335	136.169			89.9762	118.639			4.58414	13.842
17.652	45.0075			66.2596	226.004			141.385	133.853			11.6444	15.4984
11.2636	43.1451			88.1186	109.056			42.1942	134.02			9.09966	6.44175
25.7914	39.1152			118.71	158.881			33.7683	104.674			8.5503	16.5568
35.0892	30.3992			138.329	127.504			40.0654	66.2114			10.4054	6.55678
	23.7296				85.499				185.068				10.8067
	25.195				265.991				237.71				15.6501
	47.0395				83.2089				107.164				22.2648

## Sheet: Fig 7
Fig. 7b			Fig. 7c			Fig. 7e
Chow	AR		Chow	AR		Chow	AR
9.3	9.1		1.01138	1.68563		0.5	1.5
8.9	8.7		1.01138	2.69701		0.5	1
9.2	8.9		2.35988	5.05689		0	0.5
9	9.2		2.69701	6.40539		0	1.5
	9			6.06827			1
Fig. 7g			Fig. 7h
Chow	AR		Chow	AR
5	8		22.0673	20.9772
2	5		16.8464	26.3225
1	9		20.2626	28.058
3	7		22.0561	26.1046
	8			23.0926
Fig. 7i
IL-1b	Chow	AR		IL-6	Chow	AR		TNF-a	Chow	AR
	2.26341	21.2313			9.26341	15.8631			2.74481	1.98695
	5.45044	9.75726			6.45044	5.39344			1.76907	2.0785
	6.06633	8.71389			7.62405	6.52588			0.886649	0.838903
	9.36283	15.227			10.3628	9.75726			1.64042	1.96048
		7.52588				4.86756				2.81088

## Sheet: Supplementary Fig. 1
Supp Fig. 1a
Untreated	NaB (1mM)	AR 1pM	AR 1nM	AR 1uM	BB 1pM	BB 1nM	BB 1uM	SY 1pM	SY 1nM	SY 1uM	TY 1pM	TY 1nM	TY 1uM
33.8053	110.543	86.0144	75.0777	79.7116	39.3064	36.2018	52.6527	47.0443	79.3613	51.6353	49.1341	65.7862	101.581
39.8941	130.454	79.7116	77.8914	109.255	32.3191	38.8922	61.8653	58.9971	75.0755	45.7734	36.337	74.7839	95.1726
42.3172	138.377	70.3437	81.2648	65.9017	31.8197	44.3716	60.7694	34.4912	63.6459	58.8895	45.9845	64.6845	81.5129
Supp Fig. 1b
Untreated	NaB (1mM)	AR 1pM	AR 1nM	AR 1uM	BB 1pM	BB 1nM	BB 1uM	SY 1pM	SY 1nM	SY 1uM	TY 1pM	TY 1nM	TY 1uM
0.50734	1	1.09354	1.11413	1.09081	0.61905	0.61107	0.92034	0.72034	0.9425	0.54037	0.697162	0.8419	1.0962
0.47885	1.94994	0.87456	0.8164	1.00352	0.65628	0.50625	0.69821	0.49821	0.84077	0.54544	0.58144	1.48172	0.80125
0.5793	1.42385	0.79341	1.19156	1	0.59905	0.67209	0.78635	0.58635	0.7232	0.530418	0.5683	1.17052	1.3342

## Sheet: Supplementary Fig. 2
Supp Fig 2a
	Chow						AR
Week 1	3.55667	4.40667	5.49667	4.57889		Week 1	4.71333	4.4412	4.97667	5.4	4.20222	3.64778	4.84333	5.87667
Week 2	3.15833	4.64333	4.67667	4.35889		Week 2	4.87111	4.17667	5.40333	5.06667	4.14222	3.88444	4.96	4.82333
Week 3	3.6475	4.17667	5.24	4.05667		Week 3	5.01	4.14222	5.24333	5.06667	4.23222	3.74333	6.06667	4.81333
Week 4	3.29167	3.98333	5.04	3.93222		Week 4	4.87667	3.56556	5.3	4.75333	4.26889	3.70889	4.39	4.71
Week 5	3.52917	4.10333	4.79	3.76556		Week 5	4.54111	5.04	5.09	5.05667	4.41	3.90889	4.88	4.88333
Week 6	3.5575	3.98	4.09667	3.93333		Week 6	5.81445	4.46889	5.08	6.21	4.24111	3.47333	4.89333	4.70667
Week 7	3.521	3.404	4.338	3.71		Week 7	4.61067	3.57578	4.782	4.412	4.02	3.586	4.63	4.428
Week 8	3.6275	3.85	4.72	3.75111		Week 8	6.24	4.79833	4.94667	4.82667	3.97222	3.56556	4.57	4.69
Week 9	3.57425	3.627	4.529	3.73056		Week 9	5.42533	4.58	4.86433	4.61933	3.99611	3.57578	4.6	4.559
Week 10	3.54333	4.04167	4.44333	3.84944		Week 10	5.17778	4.21667	5.085	5.63333	4.32556	3.69111	4.88667	4.795
Week 11	3.3575	4.525	5.08667	4.46889		Week 11	4.79222	4.17	5.19	5.23333	4.17222	3.76611	4.90167	5.35
Week 12	3.48767	4.06736	4.76882	4.01232		Week 12	5.09751	4.44125	5.08739	5.11618	4.18025	3.68648	4.8747	4.87594
Supp Fig 2a
	Chow						AR
Week 1	0.0549038	0.0801504	0.113054	0.085924		Week 1	0.089755	0.086626	0.0897343	0.0964458	0.084022	0.0736033	0.0893769	0.106135
Week 2	0.048411	0.0814763	0.0898668	0.0779998		Week 2	0.0889051	0.06681	0.0931449	0.0891077	0.081236	0.0757497	0.0884135	0.086626
Week 3	0.0536871	0.0721733	0.0926614	0.0700996		Week 3	0.0854414	0.07635	0.0971888	0.0875526	0.079588	0.0695744	0.102236	0.082746
Week 4	0.0468548	0.0677207	0.088748	0.0666064		Week 4	0.0804731	0.07245	0.0939883	0.0794739	0.07713	0.0669918	0.0733011	0.0778255
Week 5	0.0483978	0.0684003	0.0817267	0.0618149		Week 5	0.077103	0.068154	0.0774969	0.0812447	0.0763504	0.0671707	0.0796345	0.0790055
Week 6	0.0474666	0.0643076	0.0687014	0.0625596		Week 6	0.0960377	0.092012	0.0739662	0.0949977	0.0702869	0.0576806	0.0770361	0.0746616
Week 7	0.0462333	0.0603393	0.0846841	0.0600635		Week 7	0.0758458	0.078542	0.0662419	0.0646731	0.0658297	0.0574679	0.0700878	0.0686512
Week 8	0.0456548	0.0606968	0.0787585	0.0569155		Week 8	0.0993947	0.0794953	0.0681547	0.0702878	0.0640578	0.0562065	0.0675336	0.0707177
Week 9	0.047654	0.061577	0.078454	0.06054		Week 9	0.084687	0.080154	0.07136	0.06985	0.065844	0.05911	0.067214	0.071368
Week 10	0.052334	0.0779333	0.0985272	0.0780078		Week 10	0.0880338	0.074515	0.093356	0.0910354	0.0816153	0.0729758	0.093342	0.0918355
Week 11	0.0475731	0.0668096	0.0797254	0.0636603		Week 11	0.0845379	0.078627	0.0818172	0.0852387	0.0745891	0.0639477	0.0766572	0.0771642
Week 12	0.046514	0.060871	0.0806322	0.059173		Week 12	0.0866425	0.0798246	0.0685855	0.0682703	0.0652438	0.0575948	0.0682785	0.0702456

## Sheet: Supplementary Fig. 3
Supp Fig 3a
	Water					AR
Week 1	3.9275	3.78225	3.47417		Week 1	3.97	3.21917	3.09458
Week 2	3.775	3.5425	3.5		Week 2	3.94444	2.9875	2.96597
Week 3	3.26667	3.0325	3.14958		Week 3	3.08111	3.9275	3.00431
Week 4	3.5544	3.4135	3.51988		Week 4	3.52162	3.19984	3.02162
Week 5	4.07333	4.285	3.88222		Week 5	3.80167	3.51267	3.6517
Week 6	3.9275	3.78225	3.47417		Week 6	3.62875	3.62875	3.62875
Week 7	3.775	3.5425	3.5		Week 7	3.34625	3.737	3.54162
Week 8	3.115	3.81	3.545		Week 8	3.565	3.211	3.388
Week 9	3.84667	3.85	3.85889		Week 9	3.74667	3.41	3.57834
Week 10	3.56667	4.17	3.59667		Week 10	3.60083	3.656	3.62841
Week 11	3.465	3.9475	3.43417		Week 11	3.46687	3.1235	3.29519
Week 12	3.4775	4.02375	3.4625		Week 12	3.60062	3.041	3.32081
Supp Fig 3b
	Water					AR
Week 1	0.0786129	0.0728266	0.0757198		Week 1	0.0796531	0.0923456	0.0859994
Week 2	0.0734436	0.0667138	0.0700787		Week 2	0.078033	0.0815978	0.0798154
Week 3	0.0754775	0.0698572	0.0726673		Week 3	0.0817705	0.0807809	0.0812757
Week 4	0.0728219	0.0713106	0.0763204		Week 4	0.0823635	0.0836358	0.0823635
Week 5	0.0773075	0.0771933	0.0662345		Week 5	0.0732463	0.0584082	0.0658
Week 6	0.0786129	0.0728266	0.0652344		Week 6	0.0781006	0.0500378	0.0640695
Week 7	0.0734436	0.0667138	0.0637523		Week 7	0.068634	0.0638018	0.066218
Week 8	0.0605795	0.0692979	0.0637399		Week 8	0.073042	0.0568158	0.064929
Week 9	0.0733817	0.0696833	0.0673806		Week 9	0.0734317	0.0579046	0.0656683
Week 10	0.0675377	0.0753456	0.0623771		Week 10	0.0699565	0.062287	0.06617
Week 11	0.0657995	0.0713511	0.0588714		Week 11	0.066722	0.052067	0.05939
Week 12	0.0653297	0.071731	0.0579078		Week 12	0.0687437	0.0503927	0.0595682

[truncated: 10 more sheets: Supplementary Fig. 4, Supplementary Fig. 6, Supplementary Fig. 7, Supplementary Fig. 8, Supplementary Fig. 9, Supplementary Fig. 11, Supplementary Fig. 12, Supplementary Fig. 13, Supplementary Fig. 14, Supplementary Fig. 15]
